# Supplementary material for: Preconception Care among Pregnant Women in an Urban and a Rural Health Facility in Kenya: A Quantitative Study
Source: Int J Environ Res Public Health. 2020 Oct 13;17(20):7430. doi: 10.3390/ijerph17207430 (PMC7601657; doi:10.3390/ijerph17207430)
Supplement: Supplementary file 1 [file ijerph-17-07430-s001.zip]

Archive with 1 entries (1 files):
- ijerph-890558-supplementary.mp4
